# Supplementary material for: Genetic and morphological variation in sexual and asexual parasitoids of the genus Lysiphlebus – an apparent link between wing shape and reproductive mode
Source: BMC Evol Biol. 2015 Feb 4;15:5. doi: 10.1186/s12862-015-0293-5 (PMC4332431; doi:10.1186/s12862-015-0293-5)
Supplement: Additional file 1: — Additional table. Sampling data for Lysiphlebus specimens used for molecular analyses. Data about locality, aphid and plant host, date of collection, mode of reproduction, haplotypes, as well as GenBank accession numbers are given for each specimen. [file 12862_2015_293_MOESM1_ESM.xls]

## Sheet: Lysiphlebus
Additional table. Sampling data for Lysiphlebus specimens used for molecular analyses. A - asexual, S - sexual.
ID	date	area	site	plant	aphid	parasitoid	mode of reproduction	Haplotype COI	COI Clade	Haplotype 28S	GenBank accession No COI	GenBank accession No D2 28S
S11/40_1	2011-06-24	Serbia	Slankamen	Cirsium arvense	Aphis sp.	L. cardui	A	L. cardui 1	A	28S cardui 1	KP663446	KP663427
S11/40_2	2011-06-24	Serbia	Slankamen	Cirsium arvense	Aphis sp.	L. cardui	A	L. cardui 1	A	28S cardui 1	KP663446	KP663427
B 07/01	2007-05-29	Serbia	Slanci	Rumex sp.	Aphis fabae fabae	L. cardui	S	L. cardui 2	C	28S fabrum 1	KP663445	KP663428
B 10/23	2010-06-17	Serbia	Ostruznica	Carduus sp.	Brachycaudus cardui	L. cardui	S	L. cardui 2	C	28S fabrum 1	KP663445	KP663428
B 10/44	2010-07-06	Serbia	Batajnica	Cirsium arvense	Aphis fabae cirsiiacanthoidis	L. cardui	S	L. cardui 2	C	28S fabrum 1	KP663445	KP663428
S11/06	2011-05-27	Serbia	Smederevo	Rumex sp.	Aphis sp.	L.carduii	S	L. cardui 2	C	28S fabrum 2	KP663445	KP663429
S11/31_1	2011-06-11	Serbia	Kalna	Sanguisorba minor	Aphis sp.	L. cardui	S	L. cardui 3	C	28S cardui 2	KP663458	KP663430
S11/31_2	2011-06-11	Serbia	Kalna	Sanguisorba minor	Aphis sp.	L. cardui	S	L. cardui 3	C	28S cardui 2	KP663458	KP663430
B 07/02	2007-05-29	Serbia	Slanci	Chenopodium album	Aphis fabae fabae	L. cardui	S	L. cardui 4	C	28S fabrum 2	KP663447	KP663429
B 07/04	2007-05-29	Serbia	Slanci	Chenopodium album	Aphis fabae fabae	L. cardui	S	L. cardui 4	C	28S fabrum 1	KP663447	KP663428
R3_1	2011-07-03	Litvania	Vilnus	Salix fragilis	Aphis farinosa	L. cardui	S	L. cardui 4	C	28S fabrum 1	KP663447	KP663428
R3_2	2011-07-03	Litvania	Vilnus	Salix fragilis	Aphis farinosa	L. cardui	S	L. cardui 4	C	28S fabrum 1	KP663447	KP663428
R8_1	6/30/2011	Switzerland	Steinwanz	Ribes rubrum	Aphis schnaiderii	L. confusus	A	L. confusus 1	A	28S fabrum 1	KP663442	KP663428
R8_2	6/30/2011	Switzerland	Steinwanz	Ribes rubrum	Aphis schnaiderii	L. confusus	A	L. confusus 1	A	28S fabrum 1	KP663442	KP663428
R8_3	6/30/2011	Switzerland	Steinwanz	Ribes rubrum	Aphis schnaiderii	L. confusus	A	L. confusus 1	A	28S fabrum 1	KP663442	KP663428
S11/14	2011-06-19	Serbia	Kotraža	Salix sp.	Aphis farinosa	L. confusus	A	L. confusus 2	A	28S fabrum 1	KP663443	KP663428
S11/14	2011-06-19	Serbia	Kotraža	Salix sp.	Aphis farinosa	L. confusus	A	L. confusus 2	A	28S fabrum 1	KP663443	KP663428
B 08/01	2008-05-20	Serbia	Vrbovski	Galium aparinae	Aphis fabae fabae	L. confusus	A	L. confusus 3	A	28S confusus 1	KP663441	KP663431
B 08/10	2008-05-25	Serbia	Vrbovski	Rubus caesius	Aphis ruborum	L. confusus	A	L. confusus 3	A	28S fabrum 2	KP663441	KP663429
B 10/33	2009-05-18	Serbia	Vrbovski	Cirsium arvense	Aphis fabae cirsiiacanthoidis	L. cardui	A	L. fabarum 1	A	28S fabrum 2	KP663444	KP663429
R5_2	/	Checz Republic	Hrabatice	Chenopodium album	Aphis fabae	L. fabarum	A	L. fabarum 1	A	28S fabrum 1	KP663444	KP663428
R5_3	/	Checz Republic	Hrabatice	Chenopodium album	Aphis fabae	L. fabarum	A	L. fabarum 1	A	28S fabrum 1	KP663444	KP663428
S11/21_1	2011-06-07	Serbia	Zemun	Althea officinalis	Aphis gossypii	L. fabarum	A	L. fabarum 1	A	28S fabrum 2	KP663444	KP663429
S11/35_1	2011-06-17	Serbia	Koštunići	Rosa sp.	Aphis sp.	L. fabarum	A	L. fabarum 1	A	28S fabrum 1	KP663444	KP663428
S11/35_2	2011-06-17	Serbia	Koštunići	Rosa sp.	Aphis sp.	L. fabarum	A	L. fabarum 1	A	28S fabrum 1	KP663444	KP663428
S11/16_1	2011-05-30	Serbia	Zemun	Balota nigra	Aphis sp.	L. fabarum	A	L. fabarum 2	A	28S fabrum 2	KP663455	KP663429
S11/16_2	2011-05-30	Serbia	Zemun	Balota nigra	Aphis sp.	L. fabarum	A	L. fabarum 2	A	28S fabrum 2	KP663455	KP663429
S11/29	2011-06-12	Serbia	Jasenovik	Crepis foetida	Aphis intybi	L. fabarum	A	L. fabarum 3	A	28S fabrum 2	KP663457	KP663429
B 10/20	2010-06-18	Serbia	Zemun	Carduus acanthoides	Brachycaudus cardui	L. fabarum	S	L. fabarum 4	A	28S fabrum 2	KP663449	KP663429
R6_1	5/14/2011	Switzerland	Niederwen	Salvia pratensis	Aphis salviae	L. fabarum	A	L. fabarum 5	A	28S fabrum 2	KP663459	KP663429
R6_2	5/14/2011	Switzerland	Niederwen	Salvia pratensis	Aphis salviae	L. fabarum	A	L. fabarum 5	A	28S fabrum 2	KP663459	KP663429
B 10/38	2010-07-06	Serbia	Dobanovci	Carduus acanthoides	Brachycaudus cardui	L. fabarum	S	L. fabarum 6	A	28S fabrum 1	KP663450	KP663428
R9_2	2011-05-07	Litvania	Kairenai	Salix fragilis	Aphis farinosa	L. confusus	A	L. fabarum 7	A	28S fabrum 1	KP663456	KP663428
R9_3	2011-05-07	Litvania	Kairenai	Salix fragilis	Aphis farinosa	L. confusus	A	L. fabarum 7	A	28S fabrum 1	KP663456	KP663428
B 07/05	2007-05-29	Serbia	Slanci	Chenopodium album	Aphis fabae fabae	L. fabarum	A	L. fabarum 7	A	28S fabrum3	KP663456	KP663432
B 10/25	2010-06-28	Serbia	Zemun	Chenopodium album	Aphis fabae fabae	L. fabarum	A	L. fabarum 7	A	28S fabrum 1	KP663456	KP663428
R5_1	/	Czech Republic	Hrabatice	Chenopodium album	Aphis fabae	L. fabarum	A	L. fabarum 7	A	28S fabrum 1	KP663456	KP663428
S11/19_1	2011-06-09	Serbia	Zemun	Polygonum aviculare	Aphis polygonata	L. fabarum	A	L. fabarum 7	A	28S fabrum 2	KP663456	KP663429
S11/19_2	2011-06-09	Serbia	Zemun	Polygonum aviculare	Aphis polygonata	L. fabarum	A	L. fabarum 7	A	28S fabrum 2	KP663456	KP663429
S11/01_1	2011-06-13	Serbia	Zemun	Hedera helix	Aphis hederae	L. fabarum	A	L. fabarum 7	A	28S fabrum 1	KP663456	KP663428
S11/01_2	2011-06-13	Serbia	Zemun	Hedera helix	Aphis hederae	L. fabarum	A	L. fabarum 7	A	28S fabrum 1	KP663456	KP663428
S11/32	2011-06-15	Serbia	Višnjica	Malva silvestre	Aphis sp.	L. fabarum	A	L. fabarum 7	A	28S fabrum 1	KP663456	KP663428
B 10/01	2010-07-20	Srbija	Grocka	Medicago sativa	Aphis craccivora	L. fabarum	S	L. fabarum 7	A	28S fabrum 2	KP663456	KP663429
B 10/18	2010-06-18	Serbia	Zemun	Medicago sativa	Aphis craccivora	L. fabarum	S	L. fabarum 7	A	28S fabrum 2	KP663456	KP663429
B 10/28	2010-07-13	Serbia	Galovica	Cirsium arvense	Aphis fabae cirsiiacanthoidis	L. fabarum	S	L. fabarum 7	A	28S fabrum 1	KP663456	KP663428
B 10/29	2010-07-13	Serbia	Galovica	Cirsium arvense	Aphis fabae cirsiiacanthoidis	L. fabarum	S	L. fabarum 7	A	28S fabrum 1	KP663456	KP663428
S11/26_1	2011-06-05	Serbia	Zemun	Polygonum aviculare	Aphis polygonata	L. fabarum	S	L. fabarum 7	A	28S fabrum 2	KP663456	KP663429
S11/26_2	2011-06-05	Serbia	Zemun	Polygonum aviculare	Aphis polygonata	L. fabarum	S	L. fabarum 7	A	28S fabrum 2	KP663456	KP663429
S11/24_1	2011-06-07	Serbia	Zemun	Silene alba	Brachycaudus sp.	L. melandricola	S	L. fabarum 7	A	28S fabrum 1	KP663456	KP663428
S11/24_2	2011-06-07	Serbia	Zemun	Silene alba	Brachycaudus sp.	L. melandricola	S	L. fabarum 7	A	28S fabrum 1	KP663456	KP663428
B 10/10	2010-06-15	Serbia	Surcin	Medicago sativa	Aphis craccivora	L. fabarum	S	L. fabarum 8	A	28S fabrum 2	KP663448	KP663429
B 10/15	2010-07-13	Serbia	Novi Beograd	Medicago sativa	Aphis craccivora	L. fabarum	S	L. fabarum 8	A	28S fabrum 2	KP663448	KP663429
B 10/31	2010-06-18	Serbia	Zemun	Viccia sp.	Aphis fabae	L. fabarum	S	L. fabarum 8	A	28S fabrum 4	KP663448	KP663433
B 06/03	2006-08-13	Serbia	Vlasina	Tanacetum vulgare	Metopeurum fuscoviridae	L. hirticornis	S	L. hirticornis 1	B	28S hirticornis 1	KP663460	KP663434
S11/08_1	2011-06-19	Serbia	Valjevo	Tanacetum vulgare	Metopeurum fuscoviridae	L. hirticornis	S	L. hirticornis 1	B	28S hirticornis 1	KP663460	KP663434
S11/08_2	2011-06-19	Serbia	Valjevo	Tanacetum vulgare	Metopeurum fuscoviridae	L. hirticornis	S	L. hirticornis 1	B	28S hirticornis 1	KP663460	KP663434
S11/28_1	2011-06-09	Serbia	Zemun	Tanacetum vulgare	Metopeurum fuscoviridae	L. hirticornis	S	L. hirticornis 1	B	28S hirticornis 1	KP663460	KP663434
S11/28_2	2011-06-09	Serbia	Zemun	Tanacetum vulgare	Metopeurum fuscoviridae	L. hirticornis	S	L. hirticornis 1	B	28S hirticornis 1	KP663460	KP663434
S11/30_1	2011-06-11	Serbia	Tamnič	Tanacetum vulgare	Metopeurum fuscoviridae	L. hirticornis	S	L. hirticornis 1	B	28S hirticornis 1	KP663460	KP663434
S11/30_2	2011-06-11	Serbia	Tamnič	Tanacetum vulgare	Metopeurum fuscoviridae	L. hirticornis	S	L. hirticornis 1	B	28S hirticornis 1	KP663460	KP663434
B 10/52	2010-05-27	Serbia	Besni fok	Cirsium arvense	Aphis fabae cirsiiacanthoidis	L. orientalis	A	L. orientalis 1	E	28S orientalis 1	KP663451	KP663435
B 08/04	2008-05-18	Serbia	Jabuka	Cirsium arvense	Aphis fabae cirsiiacanthoidis	L. orientalis	A	L. orientalis 2	E	28S orientalis 2	KP663453	KP663436
B 10/13	2010-06-15	Serbia	Surcin	Cirsium arvense	Aphis fabae cirsiiacanthoidis	L. orientalis	A	L. orientalis 2	E	28S orientalis 2	KP663453	KP663436
B 10/21	2010-06-18	Serbia	Zemun	Chenopodium album	Aphis fabae fabae	L. orientalis	A	L. orientalis 2	E	28S orientalis 2	KP663453	KP663436
B 10/22	2010-06-18	Serbia	Zemun	Chenopodium album	Aphis fabae fabae	L. orientalis	A	L. orientalis 2	E	28S orientalis 2	KP663453	KP663436
S11/02_2	2011-06-06	Serbia	Konjarnik	Ribes sp.	Aphis schnaiderii	L. orientalis	A	L. orientalis 2	E	28S orientalis 2	KP663453	KP663436
S11/03_1	2011-06-14	Serbia	Zemun	Hedera helix	Aphis hederae	L. orientalis	A	L. orientalis 2	E	28S orientalis 2	KP663453	KP663436
S11/03_2	2011-06-14	Serbia	Zemun	Hedera helix	Aphis hederae	L. orientalis	A	L. orientalis 2	E	28S orientalis 2	KP663453	KP663436
S11/22_2	2011-06-07	Serbia	Zemun	Geranium sp.	Aphis sp.	L. orientalis	A	L. orientalis 2	E	28S orientalis 2	KP663453	KP663436
S11/02_1	2011-06-06	Serbia	Konjarnik	Ribes sp.	Aphis schnaiderii	L. orientalis	A	L. orientalis 3	E	28S orientalis 2	KP663452	KP663436
B 08/02	2008-06-03	Serbia	Vrbovski	Cirsium arvense	Aphis fabae cirsiiacanthoidis	L. orientalis	A	L. orientalis 4	E	28S orientalis 2	KP663454	KP663436
B 10/04	2010-06-15	Serbia	Surcin	Cirsium arvense	Aphis fabae cirsiiacanthoidis	L. orientalis	A	L. orientalis 4	E	28S orientalis 2	KP663454	KP663436
B 10/08	2010-06-15	Serbia	Surcin	Cirsium arvense	Aphis fabae cirsiiacanthoidis	L. orientalis	A	L. orientalis 4	E	28S orientalis 2	KP663454	KP663436
B 10/46	2010-07-20	Serbia	Slankamen	Chenopodium album	Aphis fabae fabae	L. orientalis	A	L. orientalis 4	E	28S orientalis 2	KP663454	KP663436
B 10/48	2010-07-13	Serbia	Novi beograd	Medicago sativa	Aphis craccivora	L. orientalis	A	L. orientalis 4	E	28S orientalis 2	KP663454	KP663436
S11/07	2011-05-27	Serbia	Brestovik	Rubus sp.	Aphis sp.	L. orientalis	A	L. orientalis 4	E	28S orientalis 2	KP663454	KP663436
S11/20_1	2011-06-07	Serbia	Zemun	Althea officinalis	Aphis gossypii	L. orientalis	A	L. orientalis 4	E	28S orientalis 2	KP663454	KP663436
S11/23	2011-06-07	Serbia	Zemun	Chenopodium album	Aphis fabae	L. orientalis	A	L. orientalis 4	E	28S orientalis 2	KP663454	KP663436
S11/27_1	2011-06-09	Serbia	Zemun	Laserpitium halieri	Aphis sp.	L. orientalis	A	L. orientalis 4	E	28S orientalis 2	KP663454	KP663436
S11/27_2	2011-06-09	Serbia	Zemun	Laserpitium halieri	Aphis sp.	L. orientalis	A	L. orientalis 4	E	28S orientalis 2	KP663454	KP663436
S11/37	2011-06-24	Serbia	Slankamen	Robinia pseudoacacia	Aphis craccivora	L. orientalis	A	L. orientalis 4	E	28S orientalis 2	KP663454	KP663436
B 09/06	2009-06-17	Slovenia	Portorož	Nerium oleander	Aphis nerii	L. testaceipes	S	L. testaceipes 1	D	28S testaceipes 1	KP663462	KP663437
ST13_1	5/25/2011	Montenegro	Tivat	Citrus aurantifolia	Aphis gossypii	L. testaceipes	S	L. testaceipes 1	D	28S testaceipes 1	KP663462	KP663437
ST13_2	5/25/2011	Montenegro	Tivat	Citrus aurantifolia	Aphis gossypii	L. testaceipes	S	L. testaceipes 1	D	28S testaceipes 1	KP663462	KP663437
ST2_1	5/24/2011	Montenegro	Bar	Citrus deliciosa	Aphis gossypii	L. testaceipes	S	L. testaceipes 1	D	28S testaceipes 1	KP663462	KP663437
ST2_2	5/24/2011	Montenegro	Bar	Citrus deliciosa	Aphis gossypii	L. testaceipes	S	L. testaceipes 1	D	28S testaceipes 1	KP663462	KP663437
ST21	5/25/2011	Montenegro	Tivat	Citrus auruni	Aphis gossypii	L. testaceipes	S	L. testaceipes 1	D	28S testaceipes 1	KP663462	KP663437
ST22	5/24/2011	Montenegro	Bar	Citrus japonica	Aphis gossypii	L. testaceipes	S	L. testaceipes 1	D	28S testaceipes 1	KP663462	KP663437
B 10/55	2010-06-07	Spain	Lleida	Nerium oleander	Aphis nerii	L. testaceipes	S	L. testaceipes 2	D	28S testaceipes 1	KP663461	KP663437
outgroup	/	Serbia	Zemun	Populus sp.	Chaitophorus leucomelas	Areopraon chaitophori	S	/	/	/	KC128679.1	KP663438
outgroup	/	Belgium	/	Triticum sp.	Metopolophium dirhodum	Toxares deltiger	S	/	/	/	KP663464	KP663439
outgroup	/	USA	/	Pinus sp.	Essigella sp.	Diaeretus essigellae	S	/	/	/	KP663463	KP663440
